# Supplementary material for: catena-Poly[[aqua­copper(II)]-μ2-imino­diacetato-κ4 O,N,O′:O′]
Source: Acta Crystallogr Sect E Struct Rep Online. 2011 Oct 12;67(Pt 11):m1528. doi: 10.1107/S1600536811041286 (PMC3246954; doi:10.1107/S1600536811041286)
Supplement: Supplementary file 2 [file e-67-m1528-Isup2.hkl]

# 
# h,k,l, Fc-squared, Fo-squared, sigma(Fo-squared) and status flag 
# 
data_I
_shelx_title '  _wang-t11' 
_shelx_refln_list_code          4 
_shelx_F_calc_maximum      137.97 
_exptl_crystal_F_000       428.00 
_reflns_d_resolution_high  0.7703 
 
loop_ 
 _symmetry_equiv_pos_as_xyz 
 'x, y, z' 
 '-x, y+1/2, -z+1/2' 
 '-x, -y, -z' 
 'x, -y-1/2, z-1/2' 
 
_cell_length_a     6.5632 
_cell_length_b     9.8696 
_cell_length_c    10.8760 
_cell_angle_alpha  90.000 
_cell_angle_beta   99.802 
_cell_angle_gamma  90.000 
 
_shelx_F_squared_multiplier     1.000 
 
loop_ 
 _refln_index_h 
 _refln_index_k 
 _refln_index_l 
 _refln_F_squared_calc 
 _refln_F_squared_meas 
 _refln_F_squared_sigma 
 _refln_observed_status 
   1   0   0     3194.78     3266.75     50.94 o 
   2   0   0     2383.30     2409.00     34.36 o 
   3   0   0     1220.27     1125.01     28.29 o 
   4   0   0     2589.85     2603.23     37.47 o 
   5   0   0       48.40       53.05      8.47 o 
   6   0   0     1116.59     1167.28     25.73 o 
   7   0   0     1005.10      957.55     43.91 o 
   1   1   0    11846.88    11670.13    161.91 o 
   2   1   0     4858.16     4645.81     30.03 o 
   3   1   0       84.55       63.45      4.73 o 
   4   1   0      394.21      381.29      9.26 o 
   5   1   0     3370.45     3442.03     46.92 o 
   6   1   0      389.51      382.56     14.22 o 
   7   1   0      298.81      288.53     15.70 o 
   8   1   0      556.64      599.42     34.49 o 
   1   2   0      318.97      223.42     12.84 o 
   2   2   0      237.75      269.38     17.28 o 
   3   2   0     4266.04     4121.65     32.09 o 
   4   2   0     3381.65     3298.40     26.68 o 
   5   2   0        2.10       10.00      4.21 o 
   6   2   0     1054.45     1056.06     26.55 o 
   7   2   0      431.77      466.67     25.26 o 
   8   2   0       11.67       15.55     14.29 o 
   1   3   0     8072.88     8012.84     49.35 o 
   2   3   0     5764.21     5471.81     57.20 o 
   3   3   0      860.00      800.05     21.63 o 
   4   3   0      933.26      895.41     24.97 o 
   5   3   0     2218.08     2337.29     47.22 o 
   6   3   0     1056.98     1015.71     44.25 o 
   7   3   0      185.03      181.97     27.38 o 
   8   3   0      121.92      110.62     20.00 o 
   0   4   0     6215.15     6016.53     62.40 o 
   1   4   0     2876.25     2806.56     27.54 o 
   2   4   0     3055.17     3191.90     26.03 o 
   3   4   0     2626.23     2446.32     41.96 o 
   4   4   0     1642.19     1574.93     35.68 o 
   5   4   0      169.35      158.32     15.86 o 
   6   4   0     1165.77     1134.52     54.54 o 
   7   4   0     1024.33      980.17     50.67 o 
   1   5   0     5854.85     5811.03     45.92 o 
   2   5   0     3445.73     3594.88     38.33 o 
   3   5   0      323.28      315.62     22.18 o 
   4   5   0      140.17      127.04     14.89 o 
   5   5   0      653.67      670.86     43.31 o 
   6   5   0      550.13      550.22     47.36 o 
   7   5   0      271.93      258.72     28.71 o 
   0   6   0      482.00      477.72     17.31 o 
   1   6   0     1277.59     1318.51     20.36 o 
   3   6   0     1796.95     1445.46     53.41 o 
   4   6   0      503.19      557.44     39.74 o 
   5   6   0        0.85        8.38     15.85 o 
   6   6   0      921.54      926.85     52.24 o 
   7   6   0      488.97      458.11     41.74 o 
   1   7   0     1793.91     1781.20     24.08 o 
   2   7   0     1988.18     1953.16     25.90 o 
   3   7   0      327.32      323.96     17.62 o 
   4   7   0      395.00      433.14     34.00 o 
   5   7   0     1412.15     1607.10     62.54 o 
   6   7   0      254.33      243.76     30.36 o 
   7   7   0       27.69       40.87     21.53 o 
   0   8   0     1081.37     1039.12     28.23 o 
   1   8   0      235.11      223.41     10.23 o 
   2   8   0      594.73      626.90     18.30 o 
   3   8   0     1113.81     1290.36     16.35 o 
   4   8   0      899.24      699.18     45.41 o 
   5   8   0      120.82      106.02     23.60 o 
   6   8   0      123.09       99.92     21.37 o 
   1   9   0      841.27      805.68     17.89 o 
   2   9   0       96.33       86.94     10.19 o 
   3   9   0        5.04       11.46      4.36 o 
   4   9   0      112.57      118.89     25.16 o 
   5   9   0      593.38      584.40     46.43 o 
   0  10   0     1437.12     1364.87     39.59 o 
   1  10   0      598.74      558.57     19.64 o 
   2  10   0       12.83       25.17      9.34 o 
   3  10   0       39.19       55.52      8.80 o 
   4  10   0      331.32      319.75     33.34 o 
   5  10   0        4.78       44.25     27.62 o 
   1  11   0      201.95      189.07     15.75 o 
   2  11   0      231.22      267.13     19.52 o 
   3  11   0      110.94       85.74     22.51 o 
   4  11   0       84.37       76.27     19.52 o 
   0  12   0       77.42       46.14     14.48 o 
   1  12   0       73.49       93.36     15.49 o 
   2  12   0       34.85       23.35     21.53 o 
  -8   1   1        4.86       22.61     16.65 o 
  -7   1   1       36.35       26.45      5.84 o 
  -6   1   1        8.86       12.42      5.36 o 
  -5   1   1        2.30        6.99      4.41 o 
  -4   1   1      247.57      240.08      8.09 o 
  -3   1   1      736.71      791.93     10.80 o 
  -2   1   1      598.22      592.76     10.31 o 
  -1   1   1     2256.32     2260.99     30.69 o 
   1   1   1      450.20      436.14     10.41 o 
   2   1   1     1114.21     1142.30     13.21 o 
   3   1   1      117.18      103.73      8.49 o 
   4   1   1      657.13      644.93     16.00 o 
   5   1   1      162.84      165.11      8.45 o 
   6   1   1       31.26       29.95      5.75 o 
   7   1   1       52.55       49.30      7.38 o 
   8   1   1        4.55        8.65      9.17 o 
  -8   2   1        9.90       16.92     14.68 o 
  -7   2   1        3.70       23.87      8.37 o 
  -6   2   1       29.84       31.76      4.57 o 
  -5   2   1      212.27      214.24      7.65 o 
  -4   2   1     1172.23     1205.62     12.65 o 
  -3   2   1      259.04      241.65     22.13 o 
  -2   2   1     2927.41     3083.37     60.59 o 
  -1   2   1     6129.51     6228.99     44.80 o 
   0   2   1       17.41       22.95      5.00 o 
   1   2   1     2055.67     1923.00     29.35 o 
   2   2   1      592.26      657.56      9.97 o 
   3   2   1      190.07      193.97      6.79 o 
   4   2   1       16.94       19.89      3.76 o 
   5   2   1        3.62       10.00      4.62 o 
   6   2   1        1.18       11.40      4.09 o 
   7   2   1       40.79       63.78     20.78 o 
   8   2   1       27.77       11.24      9.86 o 
  -8   3   1       59.00       44.01     17.76 o 
  -7   3   1      225.85      230.85     26.43 o 
  -6   3   1      265.95      246.96     18.08 o 
  -5   3   1      102.44      120.73     12.55 o 
  -4   3   1       34.90       24.32      7.27 o 
  -3   3   1      153.85      212.06     22.20 o 
  -2   3   1     3162.36     2912.32     20.39 o 
  -1   3   1      216.20      129.69      6.77 o 
   0   3   1     3004.67     2767.51     34.11 o 
   1   3   1     1392.92     1534.35     18.85 o 
   2   3   1       73.68       84.28      5.71 o 
   3   3   1       41.40       37.63      3.19 o 
   4   3   1      127.70      142.37      4.40 o 
   5   3   1      180.77      162.37      9.50 o 
   6   3   1      213.34      222.39      7.69 o 
   7   3   1       13.63       18.71     19.59 o 
   8   3   1       22.55       24.43     14.72 o 
  -8   4   1        2.11        8.65     12.18 o 
  -7   4   1       38.85       38.01     15.42 o 
  -6   4   1      247.81      267.35     27.72 o 
  -5   4   1       33.39       30.31      8.25 o 
  -4   4   1       87.57       85.22     11.56 o 
  -3   4   1       44.86       77.62     18.39 o 
  -2   4   1      244.85      259.19     12.21 o 
  -1   4   1     3887.91     4036.83     44.26 o 
   0   4   1     3915.38     4058.54     31.28 o 
   1   4   1     2286.87     2229.59     32.30 o 
   2   4   1      814.56      790.41     11.89 o 
   3   4   1       47.99       57.83      9.01 o 
   4   4   1       62.88       63.76     15.64 o 
   5   4   1      158.89      138.53     32.66 o 
   6   4   1      122.94      180.97     24.07 o 
   7   4   1      335.04      318.32     32.97 o 
  -7   5   1       29.65       16.70     12.85 o 
  -6   5   1        1.18       18.21     14.63 o 
  -5   5   1      162.90      173.16     23.82 o 
  -4   5   1       30.86       25.12      9.34 o 
  -3   5   1        3.67       14.63     10.37 o 
  -2   5   1     2752.32     2767.71     32.21 o 
  -1   5   1      383.54      310.27     20.03 o 
   0   5   1      190.32      164.61      7.30 o 
   1   5   1      380.81      379.51      9.26 o 
   2   5   1       70.02       72.51      6.07 o 
   3   5   1       29.50       39.47     11.87 o 
   4   5   1      152.80      168.90     30.73 o 
   5   5   1      783.82      799.03     41.68 o 
   6   5   1        8.84       26.85     14.57 o 
   7   5   1       38.02      113.82     28.86 o 
  -7   6   1       92.12       90.53     23.02 o 
  -6   6   1      193.46      216.28     31.24 o 
  -5   6   1        7.63       13.90     15.54 o 
  -4   6   1      628.40      656.81     34.09 o 
  -3   6   1     1922.60     2061.04     23.52 o 
  -2   6   1      578.65      597.24     25.38 o 
  -1   6   1       89.43       80.42     11.76 o 
   0   6   1     1229.89     1177.78     17.70 o 
   1   6   1       71.22       82.98      6.91 o 
   2   6   1      106.26       94.38      7.75 o 
   3   6   1      976.42      966.41     11.47 o 
   4   6   1     1637.66     1631.93     61.77 o 
   5   6   1        7.41       29.43     22.93 o 
   6   6   1      104.31       91.09     21.18 o 
   7   6   1      120.53      127.46     31.37 o 
  -7   7   1        7.00       25.64     19.71 o 
  -6   7   1       81.68      111.93     28.73 o 
  -5   7   1      704.20      746.93     58.53 o 
  -4   7   1       63.51       96.26     22.29 o 
  -3   7   1      187.66      198.18      6.70 o 
  -2   7   1     1348.33     1378.21     19.91 o 
  -1   7   1     2283.86     2328.08     28.24 o 
   0   7   1       37.25       53.16      6.70 o 
   1   7   1     1372.22     1428.44     21.28 o 
   2   7   1      591.06      596.88     13.50 o 
   3   7   1      321.92      333.45      8.55 o 
   4   7   1       48.85       61.88     20.71 o 
   5   7   1      592.66      549.38     49.12 o 
   6   7   1       22.99       18.53     16.13 o 
  -6   8   1      461.97      446.46     40.16 o 
  -5   8   1       51.27       53.88     17.49 o 
  -4   8   1      108.71      145.22     30.08 o 
  -3   8   1      152.58      172.32      7.52 o 
  -2   8   1      160.64      163.78      8.34 o 
  -1   8   1       37.81       44.46      6.24 o 
   0   8   1     1354.84     1358.51     23.49 o 
   1   8   1       37.75       44.77      6.99 o 
   2   8   1      697.72      644.17     19.98 o 
   3   8   1      318.74      350.74      9.51 o 
   4   8   1      517.32      527.32     39.64 o 
   5   8   1       69.82       81.59     24.33 o 
   6   8   1      288.91      328.87     39.79 o 
  -6   9   1       65.51       64.26     18.04 o 
  -5   9   1      330.54      359.72     38.85 o 
  -4   9   1      160.47      211.35     31.48 o 
  -3   9   1      117.93      107.71      7.12 o 
  -2   9   1      678.64      631.15     19.66 o 
  -1   9   1     1282.00     1268.93     20.79 o 
   0   9   1       29.78       37.66      5.65 o 
   1   9   1     1021.13     1035.87     20.59 o 
   2   9   1      638.58      650.35     18.99 o 
   3   9   1      432.32      474.41     14.37 o 
   4   9   1      157.27      180.47     30.40 o 
   5   9   1      261.28      230.58     32.16 o 
  -5  10   1        7.18        7.85     19.68 o 
  -4  10   1      300.10      336.38     36.39 o 
  -3  10   1      776.58      734.98    111.93 o 
  -2  10   1      129.94      138.88      9.96 o 
  -1  10   1      822.23      772.10     22.99 o 
   0  10   1      977.18      936.07     27.87 o 
   1  10   1      449.02      418.75     17.84 o 
   2  10   1       24.43       22.42      7.21 o 
   3  10   1      378.42      424.29     35.90 o 
   4  10   1      716.23      768.23     46.49 o 
   5  10   1        0.30       20.37     25.16 o 
  -4  11   1      287.04      354.32     39.64 o 
  -2  11   1      375.26      364.01     20.76 o 
  -1  11   1      521.48      491.10     25.47 o 
   0  11   1      107.66      114.10     14.07 o 
   1  11   1      295.71      325.24     19.08 o 
   2  11   1      545.09      551.33     25.22 o 
   3  11   1       36.11       55.57     20.88 o 
   4  11   1      242.53      234.39     33.55 o 
  -2  12   1      152.82      138.65     25.40 o 
  -1  12   1      118.19      125.76     20.44 o 
   0  12   1      557.04      469.62     29.10 o 
   1  12   1      126.74      113.38     14.44 o 
   2  12   1       84.24       99.90     29.49 o 
  -7   0   2     1015.52      963.39     43.98 o 
  -6   0   2     1004.28      983.52     25.45 o 
  -5   0   2      187.70      174.03     14.30 o 
  -4   0   2     4675.64     4894.90     71.90 o 
  -3   0   2     9782.00     9901.01    173.21 o 
  -2   0   2     1467.59     1395.72     35.53 o 
  -1   0   2     5402.10     5918.94    132.11 o 
   0   0   2    19036.25    18944.61    668.97 o 
   1   0   2    16034.73    16800.72    379.02 o 
   2   0   2      318.39      387.67     14.61 o 
   3   0   2     1939.02     1890.85     32.50 o 
   4   0   2     1804.06     1835.91     32.72 o 
   5   0   2       46.87       40.86      9.05 o 
   6   0   2      835.06      880.92     28.41 o 
   7   0   2      494.25      461.05     31.84 o 
  -8   1   2     1150.88     1180.01     44.72 o 
  -7   1   2       28.10       26.30      6.31 o 
  -6   1   2      453.80      452.49     11.67 o 
  -5   1   2     1418.75     1414.16     30.64 o 
  -4   1   2     4033.72     4150.54     35.78 o 
  -3   1   2     1433.98     1438.85     24.12 o 
  -2   1   2     4141.12     3805.68     27.74 o 
  -1   1   2    10340.63    10386.30     71.87 o 
   0   1   2      310.43      381.42     10.43 o 
   1   1   2     3270.74     3436.89     49.87 o 
   2   1   2     2717.94     2618.98     28.58 o 
   3   1   2      523.22      542.46     12.28 o 
   4   1   2     2121.37     2025.53     22.35 o 
   5   1   2     5279.64     5629.12     43.46 o 
   6   1   2       90.62       89.19      7.11 o 
   7   1   2       42.72       40.61      9.22 o 
  -8   2   2       10.09        5.09      9.93 o 
  -7   2   2      637.54      645.29     31.43 o 
  -6   2   2      165.11      161.02     11.83 o 
  -5   2   2       21.83       26.80      5.51 o 
  -4   2   2     2618.16     2618.77     25.12 o 
  -3   2   2     9313.32     9486.66     78.69 o 
  -2   2   2     6793.85     6830.27     52.76 o 
  -1   2   2     6655.30     7068.94     52.32 o 
   0   2   2      902.89      811.59     24.20 o 
   1   2   2       76.11       60.67      4.95 o 
   2   2   2      615.10      566.46     11.12 o 
   3   2   2     4991.68     4936.33     42.59 o 
   4   2   2     3319.92     3425.31     46.80 o 
   5   2   2        9.07       18.43      4.92 o 
   6   2   2     1282.28     1282.66     27.41 o 
   7   2   2      353.22      356.03     29.59 o 
   8   2   2       43.84       38.68     15.25 o 
  -8   3   2      369.56      364.81     32.59 o 
  -7   3   2       10.81        3.57     12.04 o 
  -6   3   2      991.75      951.98     20.12 o 
  -5   3   2     1734.43     1777.94     20.14 o 
  -4   3   2     2043.52     2012.04     13.52 o 
  -3   3   2       88.35       89.55      5.51 o 
  -2   3   2    12186.06    12521.29     87.28 o 
  -1   3   2     7401.28     7224.52     61.58 o 
   0   3   2        8.73       16.38      3.71 o 
   1   3   2     2179.31     2236.31     26.01 o 
   2   3   2     3137.03     3057.54     44.40 o 
   3   3   2     1479.25     1506.22     26.78 o 
   4   3   2     1421.91     1380.23     33.77 o 
   5   3   2     2208.71     2225.39     36.66 o 
   6   3   2      413.17      442.46     13.27 o 
   7   3   2       12.81       14.99     12.59 o 
  -8   4   2       19.21       44.67     20.18 o 
  -7   4   2     1308.19     1350.26     61.72 o 
  -6   4   2     1018.76     1073.90     52.87 o 
  -5   4   2       30.82       23.53      7.90 o 
  -4   4   2     1209.15     1258.45     37.60 o 
  -3   4   2     2817.77     2748.53     62.06 o 
  -2   4   2     1148.27     1236.03     29.46 o 
  -1   4   2     5167.66     5217.07     38.91 o 
   0   4   2     3700.04     3500.75     53.67 o 
   1   4   2     2614.50     2612.80     24.44 o 
   2   4   2      148.54      165.37      7.24 o 
   3   4   2     5195.21     5232.06     41.59 o 
   4   4   2     2026.09     2021.20     24.37 o 
   5   4   2       17.78       20.47     15.13 o 
   6   4   2      316.75      315.16     34.31 o 
   7   4   2      439.45      458.60     35.56 o 
  -7   5   2      246.47      252.33     28.43 o 
  -6   5   2      306.84      299.31     33.87 o 
  -5   5   2     1092.60     1133.60     42.38 o 
  -4   5   2       44.78       40.54      9.08 o 
  -3   5   2       51.45       49.33      3.29 o 
  -2   5   2     7226.60     7353.83     71.47 o 
  -1   5   2     2696.11     2741.56     29.17 o 
   0   5   2       47.30       38.62      5.78 o 
   1   5   2     1200.27     1029.51     20.11 o 
   2   5   2     5970.71     6040.22     34.03 o 
   3   5   2      754.24      729.41     12.33 o 
   4   5   2      496.62      531.70     39.48 o 
   5   5   2      238.57      238.38     26.61 o 
   6   5   2      165.13      141.71     22.81 o 
   7   5   2      220.42      201.97     27.12 o 
  -7   6   2      621.50      650.03     47.39 o 
  -6   6   2      669.21      832.41     64.74 o 
  -5   6   2       84.75       97.07     29.02 o 
  -4   6   2       13.26       26.27     11.37 o 
  -3   6   2     1580.06     1614.02     18.51 o 
  -2   6   2        1.81        3.22      4.53 o 
  -1   6   2     2595.55     2549.25     23.83 o 
   0   6   2     3285.66     3221.52     27.00 o 
   1   6   2      229.23      186.72      9.09 o 
   2   6   2        7.20       13.49      7.36 o 
   3   6   2     2207.99     2223.64     28.21 o 
   4   6   2     1294.21     1268.37     56.50 o 
   5   6   2       36.79       35.51     23.81 o 
   6   6   2      384.14      432.70     39.27 o 
   7   6   2      412.32      397.75     40.15 o 
  -7   7   2        3.74       17.85     20.50 o 
  -6   7   2      354.66      423.88     40.01 o 
  -5   7   2      945.13      982.36     67.71 o 
  -4   7   2      480.07      494.57     91.85 o 
  -3   7   2       13.15       10.99      3.45 o 
  -2   7   2     3963.67     4115.28     42.49 o 
  -1   7   2     1607.42     1580.40     23.10 o 
   0   7   2      188.25      186.56      9.00 o 
   1   7   2      649.31      655.56     14.91 o 
   2   7   2     2580.54     2670.06     32.30 o 
   3   7   2      617.42      641.55     26.14 o 
   4   7   2       76.65       56.99     18.11 o 
   5   7   2      653.17      610.47     52.60 o 
   6   7   2      194.55      208.75     31.01 o 
  -6   8   2      179.75      243.78     31.96 o 
  -5   8   2       60.15       59.77     21.98 o 
  -4   8   2      465.32      452.74     64.13 o 
  -3   8   2     2195.16     2246.06     30.00 o 
  -2   8   2       25.82       22.27      5.88 o 
  -1   8   2       44.39       64.62      7.35 o 
   0   8   2     2237.42     2317.24     45.21 o 
   1   8   2      139.39      150.11     11.04 o 
   2   8   2       25.55       31.15     10.31 o 
   3   8   2      830.50      943.35     26.49 o 
   4   8   2      860.48      956.51     70.97 o 
   5   8   2        0.04       11.82     16.76 o 
   6   8   2       44.87       19.11     15.45 o 
  -6   9   2       22.91       31.08     23.14 o 
  -5   9   2      372.77      492.52     45.23 o 
  -4   9   2      163.61      182.60     30.38 o 
  -3   9   2       17.09       25.24      6.41 o 
  -2   9   2      185.56      173.07     11.24 o 
  -1   9   2       94.59       93.43      8.14 o 
   0   9   2        8.37       19.38      5.75 o 
   1   9   2      891.08      893.66     20.15 o 
   2   9   2      599.54      611.41     18.44 o 
   3   9   2       24.28       25.92      4.50 o 
   4   9   2      282.36      318.64     32.43 o 
   5   9   2      321.36      290.86     37.34 o 
  -5  10   2        3.11        3.49     20.36 o 
  -4  10   2      226.36      322.21     36.50 o 
  -3  10   2      376.96      464.19     42.44 o 
  -2  10   2       10.80        9.50      4.92 o 
  -1  10   2      195.36      180.41     11.30 o 
   0  10   2     1426.54     1427.03     34.89 o 
   1  10   2      474.63      427.59     20.55 o 
   2  10   2       25.67       32.72      6.49 o 
   3  10   2       32.97       50.47     22.71 o 
   4  10   2      167.66      149.58     24.85 o 
  -4  11   2      172.65      222.01     50.25 o 
  -3  11   2       18.97       33.79     19.02 o 
  -2  11   2      380.52      427.85     23.26 o 
  -1  11   2      125.16      132.63     15.22 o 
   0  11   2        1.96       15.62      8.41 o 
   1  11   2      402.15      376.81     24.50 o 
   2  11   2       42.05       37.80     12.94 o 
   3  11   2      287.91      238.38     29.18 o 
  -2  12   2       59.71       68.18     23.15 o 
  -1  12   2       61.07       49.05     12.36 o 
   0  12   2       76.60       74.88     14.57 o 
   1  12   2       26.24       28.62     12.63 o 
   2  12   2       13.65       17.88     21.73 o 
  -8   1   3        1.25        3.45      9.00 o 
  -7   1   3        0.99       13.34      6.64 o 
  -6   1   3       12.51       11.32      3.41 o 
  -5   1   3        2.90       13.55      6.25 o 
  -4   1   3        1.79       10.42      4.71 o 
  -3   1   3      893.17      966.33     14.55 o 
  -2   1   3      108.08      105.73      6.91 o 
  -1   1   3      101.90      102.86      6.43 o 
   0   1   3     2344.56     2418.94     33.27 o 
   1   1   3      273.25      254.24      9.65 o 
   2   1   3      187.95      212.83      9.74 o 
   3   1   3        2.36        7.54      6.67 o 
   4   1   3      784.35      830.23     31.13 o 
   5   1   3       61.10       62.03      8.65 o 
   6   1   3      251.99      233.07     10.39 o 
   7   1   3       11.21       13.68      8.25 o 
  -8   2   3        4.45       10.16     10.29 o 
  -7   2   3       33.17       27.64      6.60 o 
  -6   2   3        0.39        2.48      3.51 o 
  -5   2   3      449.71      436.02     13.22 o 
  -4   2   3      369.43      326.72      9.03 o 
  -3   2   3     3127.02     3266.35     39.00 o 
  -2   2   3     3111.86     3193.62     27.84 o 
  -1   2   3        5.99        5.81      6.61 o 
   0   2   3      700.81      735.05     13.33 o 
   1   2   3        3.51       14.32      6.01 o 
   2   2   3        1.07       12.01      5.89 o 
   3   2   3      621.01      644.77     16.05 o 
   4   2   3        0.34       10.73      4.90 o 
   5   2   3      135.39      142.29     12.75 o 
   6   2   3       53.01       41.59      5.70 o 
   7   2   3        6.26       11.08     12.25 o 
  -8   3   3       11.83        6.87     10.67 o 
  -6   3   3       23.77       26.82      4.10 o 
  -5   3   3      619.60      576.88     14.31 o 
  -4   3   3      315.98      297.75     11.65 o 
  -3   3   3        0.18       10.06      4.20 o 
  -2   3   3        2.19       13.95      6.39 o 
  -1   3   3      132.29      116.87      6.47 o 
   0   3   3      829.63      872.15     14.63 o 
   1   3   3       37.69       27.54      4.71 o 
   2   3   3     1678.32     1849.11     23.36 o 
   3   3   3      360.58      399.21     11.26 o 
   4   3   3     1035.01     1022.89     18.05 o 
   5   3   3        9.73       10.88      4.52 o 
   6   3   3      340.78      335.94     21.55 o 
   7   3   3       13.26       19.59     12.58 o 
  -8   4   3        3.44       22.45     17.29 o 
  -7   4   3       52.27       33.44     17.59 o 
  -6   4   3      363.85      357.23     69.50 o 
  -5   4   3       30.95       32.57      9.21 o 
  -4   4   3        2.14        1.97      3.41 o 
  -3   4   3     1466.96     1397.36     19.74 o 
  -2   4   3       90.72      127.51      7.16 o 
  -1   4   3      304.81      341.42     12.46 o 
   0   4   3      216.84      257.64      9.00 o 
   1   4   3      688.69      792.49     14.68 o 
   2   4   3       14.71       24.96      4.63 o 
   3   4   3      814.91      836.40     18.69 o 
   4   4   3        1.40        4.41      3.79 o 
   5   4   3        8.77       10.34      3.80 o 
   6   4   3      154.43      183.39     26.58 o 
   7   4   3       34.12       37.29     21.30 o 
  -7   5   3        3.68       16.86     17.47 o 
  -6   5   3       67.92       74.00     18.89 o 
  -5   5   3       92.96      114.81     34.28 o 
  -4   5   3      530.54      566.17      7.05 o 
  -3   5   3       71.09       76.67      7.08 o 
  -2   5   3      204.08      220.51      8.82 o 
  -1   5   3     1193.70     1277.60     25.00 o 
   0   5   3      864.70      837.27     16.35 o 
   1   5   3      126.35      126.03      8.36 o 
   2   5   3      698.95      666.32     17.30 o 
   3   5   3       23.33       23.73      4.64 o 
   4   5   3      455.92      474.28     13.51 o 
   5   5   3      305.43      295.18     29.83 o 
   6   5   3       94.32       99.93     21.41 o 
   7   5   3       22.06       29.36     17.76 o 
  -7   6   3      178.41      232.59     33.54 o 
  -6   6   3      112.86      101.31     34.85 o 
  -5   6   3       17.50       26.70     16.60 o 
  -4   6   3      119.23      126.86     30.19 o 
  -3   6   3     3188.78     3412.26     43.51 o 
  -2   6   3      145.64      161.31     10.99 o 
  -1   6   3        8.82       14.73      3.78 o 
   0   6   3      798.88      778.46     17.29 o 
   1   6   3       10.65       16.99      6.27 o 
   2   6   3      340.68      317.57     11.56 o 
   3   6   3     1062.13     1053.70     26.85 o 
   4   6   3      855.26      852.24      9.55 o 
   5   6   3       99.90      102.97     24.38 o 
   6   6   3       49.70       37.91     18.94 o 
  -7   7   3        6.32        7.98     14.44 o 
  -6   7   3      203.67      206.85     24.21 o 
  -5   7   3      472.15      477.54    103.45 o 
  -4   7   3      890.23      871.05     41.27 o 
  -3   7   3      435.27      407.94     46.18 o 
  -2   7   3     1181.54     1143.01     20.69 o 
  -1   7   3     1412.17     1452.23     27.19 o 
   0   7   3      264.37      286.19     13.19 o 
   1   7   3      223.62      218.80     12.04 o 
   2   7   3      876.05      899.38     19.60 o 
   3   7   3       65.95       67.36      6.55 o 
   4   7   3      106.70      107.18     21.15 o 
   5   7   3      283.28      299.88     34.19 o 
   6   7   3        5.44        4.78     14.81 o 
  -6   8   3      151.21      234.72     34.98 o 
  -5   8   3      269.84      197.55     72.54 o 
  -4   8   3      231.27      231.29     46.82 o 
  -2   8   3      171.33      173.60     12.32 o 
  -1   8   3      254.64      269.53     11.97 o 
   0   8   3      994.41      996.78     26.22 o 
   1   8   3      296.56      300.66     12.32 o 
   2   8   3      156.62      142.63     10.57 o 
   3   8   3     1193.86     1175.45     30.92 o 
   4   8   3      293.86      273.16     34.15 o 
   5   8   3       31.59       42.61     20.39 o 
   6   8   3      170.49      145.57     27.47 o 
  -6   9   3       40.09       25.47     22.14 o 
  -5   9   3      214.06      163.44     23.72 o 
  -4   9   3      266.52      217.19     77.75 o 
  -3   9   3      103.86      111.53     10.72 o 
  -2   9   3     1571.21     1655.37     35.37 o 
  -1   9   3      383.50      412.61     18.40 o 
   0   9   3      144.67      141.30     10.60 o 
   1   9   3      727.56      752.09     24.47 o 
   2   9   3      656.76      699.03     20.75 o 
   3   9   3      199.96      184.74     28.01 o 
   4   9   3       81.64       69.50     19.58 o 
   5   9   3      199.15      187.71     32.95 o 
  -5  10   3       59.21       88.55     28.35 o 
  -4  10   3      357.46      377.70     33.09 o 
  -3  10   3      551.10      522.55     28.26 o 
  -2  10   3      271.85      215.01     19.68 o 
  -1  10   3      729.06      747.43     35.58 o 
   0  10   3     1083.96     1131.47     75.45 o 
   1  10   3      451.14      481.38     37.93 o 
   2  10   3        7.62       14.26      6.71 o 
   3  10   3      325.06      263.65     33.78 o 
   4  10   3      229.44      261.50     33.03 o 
  -4  11   3      155.39      139.80     34.45 o 
  -3  11   3        1.60        0.73      8.53 o 
  -2  11   3      803.56      898.93     33.54 o 
  -1  11   3      206.21      206.00     20.53 o 
   0  11   3        0.71        5.54      4.71 o 
   1  11   3      398.83      407.51     38.13 o 
   2  11   3      613.42      656.03     25.13 o 
   3  11   3       42.68       73.75     26.06 o 
  -2  12   3      154.18      140.87     26.82 o 
  -1  12   3      205.16      197.48     18.36 o 
   0  12   3      161.96      163.11     28.73 o 
   1  12   3      268.74      279.94     21.77 o 
   2  12   3       28.27       26.28     27.04 o 
  -7   0   4     1244.42     1233.77     84.50 o 
  -6   0   4     1945.99     1962.35     76.88 o 
  -5   0   4      660.12      655.50     20.69 o 
  -4   0   4     2931.42     3045.50     36.80 o 
  -3   0   4    13136.31    13619.18    291.17 o 
  -2   0   4      886.22      952.75     28.07 o 
  -1   0   4       31.77       31.74     12.13 o 
   0   0   4     9015.59     9225.92     91.07 o 
   1   0   4    14756.74    15671.29    149.61 o 
   2   0   4      604.40      613.41     36.60 o 
   3   0   4      772.54      679.30     23.34 o 
   4   0   4     2706.06     2825.43     50.59 o 
   5   0   4      172.67      155.83     21.01 o 
   6   0   4       76.47       53.65     11.86 o 
   7   0   4      462.31      416.25     30.21 o 
  -8   1   4      708.25      741.48     36.85 o 
  -7   1   4       59.29       55.62     10.31 o 
  -6   1   4       55.71       57.09      7.40 o 
  -5   1   4     3152.41     3266.48     43.80 o 
  -4   1   4     2059.78     2016.07     21.42 o 
  -3   1   4      326.02      332.35     11.95 o 
  -2   1   4     3919.72     3823.10     33.20 o 
  -1   1   4      213.74      195.35      8.84 o 
   0   1   4      238.22      212.82     10.28 o 
   1   1   4     8295.64     7916.16     80.12 o 
   2   1   4    13254.45    13855.49    102.51 o 
   3   1   4      412.30      390.92     13.49 o 
   4   1   4      640.98      606.49     16.69 o 
   5   1   4     1211.22     1263.73     27.54 o 
   6   1   4      651.14      651.56     45.63 o 
   7   1   4       33.44       37.03     15.29 o 
  -8   2   4       35.97       33.10     15.16 o 
  -7   2   4      682.10      720.11     36.11 o 
  -6   2   4      501.62      539.65     18.23 o 
  -5   2   4        1.07       10.69      4.61 o 
  -4   2   4     3025.48     3044.41     29.04 o 
  -3   2   4     6747.88     6766.32     54.91 o 
  -2   2   4      274.25      275.02      9.65 o 
  -1   2   4       46.05       32.07      5.90 o 
   0   2   4     5577.87     5380.54     47.04 o 
   1   2   4     1840.76     1883.50     24.29 o 
   2   2   4     3003.37     3080.26     42.08 o 
   3   2   4     3674.04     3526.76     43.97 o 
   4   2   4     2338.97     2447.28     33.85 o 
   5   2   4        8.81       12.00      5.02 o 
   6   2   4      333.86      323.18     29.05 o 
   7   2   4      710.49      667.39     40.91 o 
  -8   3   4      309.26      329.11     29.42 o 
  -7   3   4        9.36        4.47      3.91 o 
  -6   3   4      463.65      498.50     20.13 o 
  -5   3   4     3990.67     4148.65     45.55 o 
  -4   3   4     1287.79     1261.90     19.01 o 
  -3   3   4       19.25       18.52      5.02 o 
  -2   3   4     6579.04     6729.33     55.59 o 
  -1   3   4     2452.02     2471.91     27.14 o 
   0   3   4     1209.64     1353.59     20.41 o 
   1   3   4     3250.10     3016.27     33.37 o 
   2   3   4     4301.97     4376.36     54.14 o 
   3   3   4      323.15      323.51     12.35 o 
   4   3   4      926.06      890.95     19.15 o 
   5   3   4      663.48      655.31     17.83 o 
   6   3   4      616.61      594.27     33.32 o 
   7   3   4       11.21       14.07     12.91 o 
  -8   4   4       51.53       39.46     17.19 o 
  -7   4   4      443.72      406.38     82.54 o 
  -6   4   4     1178.65     1084.55     33.26 o 
  -5   4   4      195.96      187.47      9.06 o 
  -4   4   4     2222.36     2192.78     32.49 o 
  -3   4   4     2462.35     2367.81     33.81 o 
  -2   4   4      218.37      203.48      9.22 o 
  -1   4   4     2848.93     2747.42     30.86 o 
   0   4   4     3342.07     3160.44     38.86 o 
   1   4   4     3724.79     3773.22     39.26 o 
   2   4   4        1.55       14.39      5.41 o 
   3   4   4     4560.34     4712.11     46.85 o 
   4   4   4      663.62      692.68     48.27 o 
   5   4   4       59.56       62.69      6.72 o 
   6   4   4      165.67      203.91     32.56 o 
   7   4   4      288.13      329.72     37.51 o 
  -7   5   4       89.10       50.65     27.53 o 
  -6   5   4      117.23      110.38     32.44 o 
  -5   5   4     1559.99     1351.57     10.68 o 
  -4   5   4      636.36      626.26     34.81 o 
  -3   5   4      964.51      935.54     17.11 o 
  -2   5   4     4621.64     4544.83     34.06 o 
  -1   5   4     2588.50     2442.39     26.09 o 
   0   5   4      562.38      516.15     14.64 o 
   1   5   4      803.85      773.33     18.64 o 
   2   5   4     2438.97     2474.52     31.73 o 
   3   5   4      283.28      278.92     12.27 o 
   4   5   4      968.31      989.92     18.10 o 
   5   5   4      354.78      386.41     35.00 o 
   6   5   4      100.69       59.93     20.05 o 
  -7   6   4      165.85      122.04     50.83 o 
  -6   6   4      654.66      689.07     42.45 o 
  -5   6   4        0.88       10.65     10.16 o 
  -4   6   4      564.43      593.77     18.13 o 
  -3   6   4      498.42      512.01     18.34 o 
  -2   6   4      152.14      139.87      9.48 o 
  -1   6   4     2650.18     2696.20     29.13 o 
   0   6   4     2619.80     2653.85     55.37 o 
   1   6   4     1219.28     1166.58     33.29 o 
   2   6   4       36.22       40.94      8.46 o 
   3   6   4     2326.42     2327.83     34.29 o 
   4   6   4      243.64      229.04      8.71 o 
   5   6   4       19.64       13.20     20.84 o 
   6   6   4      304.61      321.67     38.66 o 
  -6   7   4      505.07      448.22     77.85 o 
  -5   7   4      629.49      642.95    105.40 o 
  -4   7   4      900.70      922.16     35.93 o 
  -3   7   4      425.09      434.57     15.57 o 
  -2   7   4     1171.06     1223.97     24.91 o 
  -1   7   4     3358.39     3535.82     41.78 o 
   0   7   4      215.35      210.09     12.41 o 
   1   7   4      378.21      358.37     17.73 o 
   2   7   4     1163.85     1195.00     26.14 o 
   3   7   4       33.27       40.16      6.10 o 
   4   7   4       52.41       53.79     11.85 o 
   5   7   4      436.69      451.87     39.91 o 
   6   7   4      123.54      113.06     22.85 o 
  -6   8   4      168.03       94.67     43.84 o 
  -5   8   4       32.56       21.51     10.51 o 
  -4   8   4     1050.54     1107.53     41.84 o 
  -3   8   4     1619.31     1724.87     35.15 o 
  -2   8   4      308.24      337.30     18.29 o 
  -1   8   4       74.81       70.61      8.18 o 
   0   8   4      571.92      582.33     15.86 o 
   1   8   4      561.02      573.26     17.41 o 
   2   8   4       61.47       47.96      7.46 o 
   3   8   4      787.55      741.56     20.53 o 
   4   8   4      240.00      235.32     29.66 o 
   5   8   4        3.39        8.57     19.02 o 
  -5   9   4       68.93       38.26     13.30 o 
  -4   9   4      408.66      328.18     56.36 o 
  -3   9   4      662.93      663.04     28.49 o 
  -2   9   4      202.78      229.92     13.58 o 
  -1   9   4      196.03      195.10     13.52 o 
   0   9   4       14.40       12.94      6.56 o 
   1   9   4      450.96      439.15     18.49 o 
   2   9   4     1010.44      954.43     37.41 o 
   3   9   4        9.88       20.88      8.14 o 
   4   9   4      123.76      103.48     22.78 o 
   5   9   4      504.76      533.55     43.41 o 
  -5  10   4       34.00       16.04     10.09 o 
  -4  10   4      259.90      253.55     87.11 o 
  -3  10   4      393.42      437.57     34.84 o 
  -2  10   4        0.61        6.00      8.34 o 
  -1  10   4       70.34       63.51     14.79 o 
   0  10   4      663.97      697.03     45.79 o 
   1  10   4      416.06      370.03     34.48 o 
   2  10   4        1.54        6.87     16.46 o 
   3  10   4       72.73       45.95     21.48 o 
   4  10   4       36.44       48.03     23.65 o 
  -4  11   4       62.87       45.04     16.90 o 
  -3  11   4       18.66       18.19      8.09 o 
  -2  11   4      145.71      129.05     19.14 o 
  -1  11   4      206.54      188.74     22.45 o 
   0  11   4        7.66       16.30      9.17 o 
   1  11   4      355.70      357.23     34.87 o 
   2  11   4      200.87      222.25     29.86 o 
   3  11   4       38.94       33.91     21.59 o 
  -2  12   4       24.69       23.55      9.91 o 
  -1  12   4        3.11        7.28      9.88 o 
   0  12   4      151.37      127.23     18.54 o 
   1  12   4       20.44       13.84     14.23 o 
  -8   1   5        3.15        2.97      6.24 o 
  -7   1   5        9.34        3.83      5.05 o 
  -6   1   5        0.10        9.02      4.38 o 
  -5   1   5       45.58       43.29      5.91 o 
  -4   1   5      467.89      466.15     12.87 o 
  -3   1   5       64.70       63.75      7.47 o 
  -2   1   5        8.48       22.78      8.01 o 
  -1   1   5      110.80      108.15      8.15 o 
   0   1   5      192.71      207.89     11.27 o 
   1   1   5     1033.00     1093.70     21.83 o 
   2   1   5      284.18      293.04     15.63 o 
   3   1   5       22.93       32.78      8.50 o 
   4   1   5        5.16       27.60      9.19 o 
   5   1   5       53.02       43.26     10.16 o 
   6   1   5       48.42       26.96      9.53 o 
   7   1   5        7.46       19.59     19.62 o 
  -8   2   5        0.01        6.05      5.34 o 
  -7   2   5       94.93       81.09     20.93 o 
  -6   2   5       43.77       39.92      7.16 o 
  -5   2   5       31.91       33.86      5.93 o 
  -4   2   5      917.03      958.10     18.19 o 
  -3   2   5        9.63       22.48      6.91 o 
  -2   2   5     1586.77     1759.83     25.17 o 
  -1   2   5       52.07       75.87      8.43 o 
   0   2   5      408.05      384.87     13.28 o 
   1   2   5      160.27      221.43     14.69 o 
   2   2   5      328.70      329.06     13.11 o 
   3   2   5      325.23      313.14     14.79 o 
   4   2   5       10.38       17.83      8.23 o 
   5   2   5        0.08        7.18      6.29 o 
   6   2   5        0.21       22.18     14.36 o 
   7   2   5       32.59       46.38     20.89 o 
  -8   3   5       43.14       40.25     22.16 o 
  -7   3   5      153.49       90.32     37.98 o 
  -6   3   5       67.56       67.68      7.40 o 
  -5   3   5      199.60      200.29     10.36 o 
  -4   3   5        1.20       10.40      5.52 o 
  -3   3   5       46.41       48.99      7.32 o 
  -2   3   5      812.40      814.49     16.98 o 
  -1   3   5       15.12       24.57      7.91 o 
   0   3   5      209.12      205.16     11.08 o 
   1   3   5      356.97      318.04     12.84 o 
   2   3   5     2285.66     2288.63     28.69 o 
   3   3   5      259.92      254.65     16.67 o 
   4   3   5       92.16       72.21      8.21 o 
   5   3   5       22.11       29.87      9.17 o 
   6   3   5        9.90       12.00      8.51 o 
   7   3   5        0.75       16.42     18.25 o 
  -7   4   5      157.18      136.22     36.73 o 
  -6   4   5      218.10      227.21     14.78 o 
  -4   4   5      305.32      316.74     11.31 o 
  -3   4   5       58.55       38.76      5.96 o 
  -2   4   5        0.50       13.17      6.44 o 
  -1   4   5     1271.91     1236.46     21.76 o 
   0   4   5     1974.57     1823.53     26.83 o 
   1   4   5      449.47      425.49     14.49 o 
   2   4   5      157.85      148.17     10.45 o 
   3   4   5      161.06      155.87     11.62 o 
   4   4   5       79.63       73.73     11.99 o 
   5   4   5      107.76       90.50      9.00 o 
   6   4   5       31.19       29.19     20.20 o 
  -7   5   5      101.63       97.01     30.25 o 
  -6   5   5       86.09       57.36     15.43 o 
  -5   5   5      164.59      160.09      7.52 o 
  -4   5   5      114.75      161.08      9.44 o 
  -3   5   5      113.37      122.62      8.99 o 
  -2   5   5      164.14      173.94     10.86 o 
  -1   5   5      455.67      491.93     14.89 o 
   0   5   5       32.16       41.16      7.12 o 
   1   5   5      852.39      856.86     20.26 o 
   2   5   5     1499.62     1516.21     32.39 o 
   3   5   5       52.86       52.90      7.95 o 
   4   5   5        4.78        9.87      6.26 o 
   5   5   5      295.33      282.65     18.93 o 
   6   5   5       46.41       37.61     22.69 o 
  -7   6   5      171.48      125.86     42.11 o 
  -6   6   5      193.85      162.32     62.05 o 
  -5   6   5       16.60       18.25      4.07 o 
  -4   6   5      668.56      580.00     33.15 o 
  -3   6   5      445.41      426.91     15.09 o 
  -2   6   5      279.56      297.29     13.07 o 
  -1   6   5       15.22       23.18      8.71 o 
   0   6   5      877.06      897.50     24.52 o 
   1   6   5      833.48      822.79     20.09 o 
   2   6   5      506.02      500.96     17.30 o 
   3   6   5      140.49      145.63     10.27 o 
   4   6   5      382.61      372.87     16.99 o 
   5   6   5       28.91       26.45     24.21 o 
   6   6   5        2.42       20.77     14.65 o 
  -6   7   5      209.39      163.50     45.04 o 
  -5   7   5      637.12      588.64     63.19 o 
  -4   7   5     1207.34     1079.62     42.67 o 
  -3   7   5      152.75      141.43      9.81 o 
  -2   7   5      421.52      421.63     16.93 o 
  -1   7   5      875.88      866.40     20.51 o 
   0   7   5      340.37      356.89     14.39 o 
   1   7   5      149.14      164.84     10.42 o 
   2   7   5      428.04      418.66     20.09 o 
   3   7   5       15.05       10.33      5.21 o 
   4   7   5       29.93       50.24      8.06 o 
   5   7   5      337.68      402.13     37.22 o 
  -6   8   5       71.72       54.96     29.10 o 
  -5   8   5       91.06       71.84     25.96 o 
  -4   8   5      240.77      237.06     29.00 o 
  -3   8   5      515.45      559.82     19.89 o 
  -2   8   5      103.27       84.26     10.37 o 
  -1   8   5      456.30      440.67     35.28 o 
   0   8   5      854.10      869.57     53.48 o 
   1   8   5      639.36      626.18     19.61 o 
   2   8   5      295.99      299.82     13.84 o 
   3   8   5      501.60      482.16     27.74 o 
   4   8   5      393.84      429.95     50.48 o 
   5   8   5        8.91       20.69     20.65 o 
  -5   9   5      500.52      497.44     84.81 o 
  -4   9   5      257.20      258.33     66.49 o 
  -3   9   5       70.80       71.28     14.31 o 
  -2   9   5      575.93      570.55     39.96 o 
  -1   9   5      563.35      590.87     54.42 o 
   0   9   5      168.07      182.02     16.39 o 
   1   9   5      612.56      602.46     26.94 o 
   2   9   5      340.91      325.21     18.06 o 
   3   9   5       26.99       22.13      8.76 o 
   4   9   5       73.70       70.21     28.88 o 
  -4  10   5      295.37      234.12     72.29 o 
  -3  10   5      555.93      494.35     29.68 o 
  -2  10   5      165.83      166.99     21.57 o 
  -1  10   5       15.48       20.23     12.92 o 
   0  10   5      945.73      945.90     66.37 o 
   1  10   5      393.68      376.89     21.14 o 
   2  10   5       49.74       62.11     11.92 o 
   3  10   5      268.97      280.18     35.03 o 
  -3  11   5       33.27       24.45     15.42 o 
  -2  11   5      361.02      407.17     51.19 o 
  -1  11   5      451.09      459.55     32.39 o 
   0  11   5       11.89       26.79     10.80 o 
   1  11   5      473.16      379.79     33.34 o 
   2  11   5      362.09      383.11     43.38 o 
  -8   0   6      195.18      114.36     63.15 o 
  -7   0   6     1315.90     1404.35     52.10 o 
  -6   0   6     2244.64     2180.34     60.99 o 
  -5   0   6      254.32      222.50     25.67 o 
  -4   0   6      865.45      842.20     26.25 o 
  -3   0   6     2773.63     2886.65     48.63 o 
  -2   0   6     1349.11     1344.68     32.00 o 
  -1   0   6     2375.57     2230.99     43.91 o 
   0   0   6     7036.63     6761.37    106.26 o 
   1   0   6     4135.21     4075.52     64.54 o 
   2   0   6       31.65       51.92     16.36 o 
   3   0   6      417.19      497.48     26.07 o 
   4   0   6      300.86      296.59     20.70 o 
   5   0   6       18.34       11.95     12.43 o 
   6   0   6      985.92     1081.66     57.34 o 
  -8   1   6      528.48      481.73     50.65 o 
  -7   1   6      645.23      688.57     25.12 o 
  -6   1   6      579.80      568.38     31.07 o 
  -5   1   6      382.55      405.53     13.71 o 
  -4   1   6     1150.80     1206.64     27.67 o 
  -3   1   6     1985.56     2035.75     25.72 o 
  -2   1   6     3678.18     3471.81     54.08 o 
  -1   1   6     5451.52     5237.17    101.33 o 
   0   1   6      339.82      337.45     13.96 o 
   1   1   6     6764.66     7088.19     65.95 o 
   2   1   6     3174.34     3278.91     37.05 o 
   3   1   6      520.02      532.42     18.87 o 
   4   1   6        5.87       28.16      7.62 o 
   5   1   6     1324.62     1339.74     35.25 o 
   6   1   6      233.94      224.77     20.60 o 
  -8   2   6        1.55        3.34      5.19 o 
  -7   2   6      478.83      446.07     20.37 o 
  -6   2   6     1134.30     1158.37     27.98 o 
  -5   2   6      147.75      142.79      9.13 o 
  -4   2   6     2628.58     2651.37     34.10 o 
  -3   2   6     2305.08     2332.96     27.62 o 
  -2   2   6      979.04      982.44     20.41 o 
  -1   2   6      391.81      357.28     13.60 o 
   0   2   6     7604.43     7664.53     68.28 o 
   1   2   6     1174.32     1063.78     30.44 o 
   2   2   6      532.67      556.93     21.54 o 
   3   2   6     2461.38     2508.64     40.00 o 
   4   2   6      575.45      540.70     19.76 o 
   5   2   6      153.82      124.29     12.31 o 
   6   2   6      633.25      676.71     31.68 o 
  -7   3   6      164.28      159.70     21.29 o 
  -6   3   6      478.14      499.63     22.04 o 
  -5   3   6     3123.60     3384.36     36.39 o 
  -4   3   6      743.08      731.18     17.65 o 
  -3   3   6       25.45       26.19      7.56 o 
  -2   3   6     2007.28     1807.78     60.23 o 
  -1   3   6     4847.95     4794.12     46.20 o 
   0   3   6      356.86      357.97     14.17 o 
   1   3   6     2293.89     2366.41     31.34 o 
   2   3   6     1490.13     1436.61     27.43 o 
   3   3   6       87.10       99.22     16.97 o 
   4   3   6      215.49      211.45     18.02 o 
   5   3   6      945.22      984.14     39.95 o 
   6   3   6      282.08      302.96     32.61 o 
  -7   4   6      502.97      366.93    117.99 o 
  -6   4   6     1017.75      805.56    143.82 o 
  -5   4   6       12.29       12.97      4.73 o 
  -4   4   6      935.64      934.51     26.14 o 
  -3   4   6     1707.32     1618.38     26.69 o 
  -2   4   6      695.81      643.60     17.63 o 
  -1   4   6      989.34      988.46     20.87 o 
   0   4   6     6078.86     6196.51     48.60 o 
   1   4   6      568.49      559.10     17.41 o 
   2   4   6       14.21       31.74     10.45 o 
   3   4   6     1234.05     1261.31     31.01 o 
   4   4   6      876.87      911.07     27.12 o 
   5   4   6       75.23       64.28     18.15 o 
   6   4   6      237.37      243.86     37.34 o 
  -7   5   6       15.94       18.13     13.40 o 
  -6   5   6      141.42      145.69     21.41 o 
  -5   5   6     2386.46     2567.35    124.70 o 
  -4   5   6      290.55      281.71     13.25 o 
  -3   5   6       18.45       16.24      7.58 o 
  -2   5   6     1513.06     1548.56     26.87 o 
  -1   5   6     2863.74     2964.58     54.92 o 
   0   5   6       88.50       87.28     10.04 o 
   1   5   6     1027.11     1055.27     23.51 o 
   2   5   6     1110.19     1224.45     28.65 o 
   3   5   6      205.33      221.71     13.29 o 
   4   5   6      419.73      415.45     17.06 o 
   5   5   6      743.48      733.74     52.00 o 
   6   5   6      248.49      248.24     33.79 o 
  -7   6   6      275.20      174.78     85.27 o 
  -6   6   6      576.29      573.25     37.93 o 
  -5   6   6       12.49       22.61     12.68 o 
  -4   6   6      717.20      746.03     20.96 o 
  -3   6   6      449.48      476.59     20.62 o 
  -2   6   6      167.72      188.49     12.44 o 
  -1   6   6      695.14      699.59     19.67 o 
   0   6   6     3243.85     3256.92     50.15 o 
   1   6   6      707.14      724.33     20.44 o 
   2   6   6      373.49      369.37     16.14 o 
   3   6   6      717.29      754.16     26.31 o 
   4   6   6     1052.32     1140.63     53.83 o 
   5   6   6        7.84       14.20     16.48 o 
  -6   7   6      265.15      206.08     74.74 o 
  -5   7   6     1672.57     1805.91     60.02 o 
  -4   7   6      293.19      332.02     16.42 o 
  -3   7   6        6.69       23.14      9.27 o 
  -2   7   6      365.46      340.10     16.04 o 
  -1   7   6     1792.60     1797.85     30.85 o 
   0   7   6       29.72       23.09      8.45 o 
   1   7   6      368.65      372.88     16.82 o 
   2   7   6      727.50      759.06     24.27 o 
   3   7   6       25.47       32.61      7.84 o 
   4   7   6      127.03      129.92     25.57 o 
   5   7   6      143.64      167.87     29.57 o 
  -6   8   6      124.20       76.26     30.42 o 
  -5   8   6       10.47       37.01     19.41 o 
  -4   8   6      671.18      680.54     24.83 o 
  -3   8   6     1220.42     1228.48     64.43 o 
  -2   8   6      569.76      552.77     21.37 o 
  -1   8   6       37.90       38.63      9.91 o 
   0   8   6      243.98      239.85     26.95 o 
   1   8   6      325.90      283.45     44.41 o 
   2   8   6      489.71      493.46     24.08 o 
   3   8   6      136.93      158.38     29.46 o 
   4   8   6      747.18      782.89     53.72 o 
  -5   9   6       92.97       83.54     35.14 o 
  -4   9   6       66.22      107.81     26.58 o 
  -3   9   6       63.60       61.99     13.80 o 
  -2   9   6      810.65      766.87     72.23 o 
  -1   9   6      247.18      258.94     21.74 o 
   0   9   6       28.37       31.56     10.61 o 
   1   9   6      594.79      579.32     36.40 o 
   2   9   6      542.26      559.74     25.37 o 
   3   9   6      121.50      126.51     25.13 o 
   4   9   6       19.77       18.13     18.73 o 
  -4  10   6       76.60       41.95     15.63 o 
  -3  10   6      291.36      310.74     20.34 o 
  -2  10   6       35.85       56.86     21.83 o 
  -1  10   6       68.05       71.73     12.87 o 
   0  10   6      270.30      280.11     19.71 o 
   1  10   6      279.84      280.34     18.70 o 
   2  10   6       58.83       58.80     11.16 o 
   3  10   6       21.05       43.83     28.53 o 
  -3  11   6        5.40       13.16     13.47 o 
  -2  11   6      207.62      204.16     34.26 o 
  -1  11   6       77.72       63.76     15.08 o 
   0  11   6      103.00      101.95     14.05 o 
   1  11   6      274.42      255.60     19.31 o 
  -7   1   7       23.77       17.45      7.10 o 
  -6   1   7       20.25       22.56      7.22 o 
  -5   1   7      140.32      140.93      9.23 o 
  -4   1   7      210.26      202.88     12.18 o 
  -3   1   7      330.03      315.12     13.24 o 
  -2   1   7      122.10      121.18     12.99 o 
  -1   1   7      223.52      204.74     20.32 o 
   0   1   7       36.16       36.75     10.48 o 
   1   1   7      141.70      158.73     12.70 o 
   2   1   7       33.05       31.14     11.03 o 
   3   1   7       31.54       30.89     10.57 o 
   4   1   7      121.76      104.83     11.89 o 
   5   1   7       15.68       14.65     12.06 o 
   6   1   7        8.81       10.69     11.13 o 
  -7   2   7        9.22        4.85      5.29 o 
  -6   2   7      235.80      227.80     18.44 o 
  -5   2   7       99.04       81.83     13.90 o 
  -4   2   7      104.41      114.23      9.58 o 
  -3   2   7      374.03      365.39     13.78 o 
  -2   2   7      704.28      674.61     22.30 o 
  -1   2   7      195.30      201.82     12.07 o 
   0   2   7        0.55       27.28     11.64 o 
   1   2   7      119.65      133.53     16.16 o 
   2   2   7        3.01       -0.04      9.23 o 
   3   2   7      112.41      104.95     10.49 o 
   4   2   7        1.94        9.97      8.03 o 
   5   2   7       11.15       14.31      7.66 o 
   6   2   7       36.91       40.84     17.94 o 
  -7   3   7        0.73       17.91     20.02 o 
  -6   3   7       93.19       86.77      9.64 o 
  -5   3   7       91.35       87.75      9.92 o 
  -4   3   7       60.57       52.31      7.65 o 
  -3   3   7       43.13       49.65      9.20 o 
  -2   3   7      601.76      542.64     31.88 o 
  -1   3   7     1574.70     1503.77     26.57 o 
   0   3   7       19.02       43.65     10.97 o 
   1   3   7      139.79      134.26     12.29 o 
   2   3   7       94.07       94.44     10.15 o 
   3   3   7      617.40      608.20     21.29 o 
   4   3   7       63.40       68.32     11.41 o 
   5   3   7        2.92       23.21     13.65 o 
   6   3   7        1.14       14.37     22.56 o 
  -7   4   7       49.68       43.23     14.81 o 
  -6   4   7      348.27      326.06     23.46 o 
  -5   4   7       18.03       19.04      7.64 o 
  -4   4   7        0.88       11.63      6.87 o 
  -3   4   7      143.95      154.59     11.60 o 
  -2   4   7      171.90      158.03     16.15 o 
  -1   4   7      704.23      731.32     20.69 o 
   0   4   7      530.04      517.07     18.85 o 
   1   4   7      199.66      203.91     13.32 o 
   2   4   7        0.78       33.32     11.91 o 
   3   4   7       14.07       24.13      9.38 o 
   4   4   7       94.10       84.51     10.69 o 
   5   4   7       17.14        8.48      8.86 o 
   6   4   7      158.30      166.91     29.27 o 
  -7   5   7       49.99       19.88     13.28 o 
  -6   5   7       29.20       42.57     17.93 o 
  -5   5   7      229.66      198.94     10.90 o 
  -4   5   7       16.29       20.37      7.78 o 
  -3   5   7      177.60      177.60     13.83 o 
  -2   5   7      452.71      448.06     16.96 o 
  -1   5   7      693.10      658.35     19.59 o 
   0   5   7       72.04       82.30     11.43 o 
   1   5   7      659.36      661.12     26.70 o 
   2   5   7       68.79       54.80      9.37 o 
   3   5   7      184.12      162.26     12.08 o 
   4   5   7      313.44      278.81     17.07 o 
   5   5   7       93.38      111.13     25.20 o 
  -6   6   7      207.33      230.81     26.14 o 
  -5   6   7       31.69       29.89      7.44 o 
  -4   6   7      279.23      258.90     13.85 o 
  -3   6   7      710.86      747.14     22.87 o 
  -2   6   7      295.61      292.96     27.12 o 
  -1   6   7       63.14       63.23      9.31 o 
   0   6   7      199.40      200.88     12.18 o 
   1   6   7      581.73      576.46     20.52 o 
   2   6   7      136.90      131.81     12.05 o 
   3   6   7       84.23       76.20     10.69 o 
   4   6   7      178.20      167.01     16.41 o 
   5   6   7        0.14       11.22     18.50 o 
  -6   7   7      222.50      220.74     29.91 o 
  -5   7   7      329.18      330.62     30.88 o 
  -4   7   7      529.98      514.33     28.86 o 
  -3   7   7       81.27       73.89     10.59 o 
  -2   7   7      490.60      459.88     37.40 o 
  -1   7   7      324.71      303.73     16.83 o 
   0   7   7       61.78       63.51     11.59 o 
   1   7   7      259.70      250.33     14.30 o 
   2   7   7       60.76       65.15      9.25 o 
   3   7   7        8.25        8.05     10.04 o 
   4   7   7       85.99       96.91     26.10 o 
  -5   8   7        5.61       18.24     14.49 o 
  -4   8   7       40.92       57.37     18.30 o 
  -3   8   7      546.33      582.60     47.36 o 
  -2   8   7        3.46       15.33      8.52 o 
  -1   8   7      601.60      588.63     28.29 o 
   0   8   7     1332.51     1350.30     63.40 o 
   1   8   7      233.27      233.56     19.88 o 
   2   8   7       36.25       28.97      8.53 o 
   3   8   7      215.90      234.89     17.12 o 
   4   8   7      418.45      367.32     38.00 o 
  -4   9   7      140.46      121.21     20.38 o 
  -3   9   7       18.27       32.28     10.26 o 
  -2   9   7      469.58      476.66     26.88 o 
  -1   9   7      268.67      247.68     18.66 o 
   0   9   7        0.90        9.56      9.02 o 
   1   9   7      345.26      399.11     24.29 o 
   2   9   7      459.17      476.43     24.37 o 
   3   9   7        9.55       18.84     24.26 o 
  -3  10   7      307.78      280.90     26.39 o 
  -2  10   7       66.24       80.50     14.35 o 
  -1  10   7        8.43       13.45     10.11 o 
   0  10   7      696.19      743.51     55.06 o 
   1  10   7      106.27       96.63     13.98 o 
   2  10   7        0.28       12.96     13.10 o 
  -1  11   7      501.53      423.47     25.27 o 
   0  11   7        5.15       18.61     10.66 o 
  -7   0   8     2157.95     2247.17     59.05 o 
  -6   0   8      647.68      658.79     47.84 o 
  -5   0   8      233.28      215.30     24.14 o 
  -4   0   8      182.13      181.37     15.89 o 
  -3   0   8     3385.31     3336.93     65.66 o 
  -2   0   8     1788.01     1725.07     43.16 o 
  -1   0   8     1354.21     1428.54     40.56 o 
   0   0   8      544.88      505.76     26.61 o 
   1   0   8     1411.72     1360.47     42.45 o 
   2   0   8      623.65      613.26     30.38 o 
   3   0   8      258.12      297.80     32.49 o 
   4   0   8     1068.97     1170.77     84.85 o 
   5   0   8        4.26        9.97     22.27 o 
   6   0   8      446.12      449.76     37.07 o 
  -7   1   8       58.88       48.69     10.46 o 
  -6   1   8      493.04      526.77     29.44 o 
  -5   1   8      923.14      929.42     26.46 o 
  -4   1   8      726.69      690.47     19.23 o 
  -3   1   8      126.51      140.30     11.47 o 
  -2   1   8     4783.39     4917.15     56.02 o 
  -1   1   8     4178.45     4099.13     66.68 o 
   0   1   8       17.48       30.15     12.74 o 
   1   1   8      474.12      528.54     26.73 o 
   2   1   8     2314.56     2401.78     40.02 o 
   3   1   8      377.72      374.40     32.60 o 
   4   1   8      281.45      331.63     30.26 o 
   5   1   8      639.17      676.93     34.23 o 
   6   1   8      246.47      222.07     21.77 o 
  -7   2   8      574.78      549.65     21.70 o 
  -6   2   8      265.49      270.97     16.51 o 
  -5   2   8        8.13        7.96      6.90 o 
  -4   2   8     1621.82     1649.87     54.52 o 
  -2   2   8      795.41      802.21     28.77 o 
  -1   2   8      773.29      768.71     29.78 o 
   0   2   8     1064.94     1191.13     27.92 o 
   1   2   8     1100.68     1143.13     26.95 o 
   2   2   8      291.82      256.79     17.44 o 
   3   2   8     1599.05     1512.23     33.48 o 
   4   2   8     1500.55     1548.60     63.96 o 
   5   2   8        0.14       40.27     16.56 o 
  -7   3   8       24.11       12.20     11.99 o 
  -6   3   8      155.28      138.40     13.73 o 
  -5   3   8     1656.85     1739.58     38.98 o 
  -4   3   8      967.14      974.88     35.81 o 
  -3   3   8        0.52       24.54      9.84 o 
  -2   3   8     2076.65     2083.91     44.40 o 
  -1   3   8     2234.66     2325.67     37.89 o 
   0   3   8       13.68       21.20     11.59 o 
   1   3   8      308.77      299.75     19.28 o 
   2   3   8     1431.74     1490.02     35.91 o 
   3   3   8      203.18      186.58     16.94 o 
   4   3   8      332.99      269.08     18.60 o 
   5   3   8      789.81      765.30     32.40 o 
  -7   4   8      427.69      445.98     32.78 o 
  -6   4   8      476.09      504.51     21.57 o 
  -5   4   8        4.46       22.56      9.52 o 
  -4   4   8      452.90      514.86     31.20 o 
  -3   4   8     1546.33     1501.28     32.26 o 
  -2   4   8      636.01      645.17     40.77 o 
  -1   4   8      920.29      904.90     23.41 o 
   0   4   8     3447.21     3598.70     57.30 o 
   1   4   8      278.36      268.98     33.69 o 
   2   4   8      131.52      121.36     14.08 o 
   3   4   8      609.60      608.75     23.85 o 
   4   4   8      537.87      543.53     29.02 o 
   5   4   8        0.40       17.24     13.72 o 
  -6   5   8      132.92      134.57     25.11 o 
  -5   5   8      771.39      766.08     38.24 o 
  -4   5   8      451.15      414.90     18.16 o 
  -3   5   8        5.21       13.85      7.61 o 
  -2   5   8     1274.74     1263.32     32.85 o 
  -1   5   8     1199.42     1219.53     31.75 o 
   0   5   8       88.29       92.86     11.68 o 
   1   5   8     1198.47     1145.31     28.87 o 
   2   5   8      840.05      793.35     27.22 o 
   3   5   8      413.82      385.33     21.67 o 
   4   5   8      122.69       93.73     20.97 o 
   5   5   8      633.30      557.43     45.13 o 
  -6   6   8      381.13      345.23     30.12 o 
  -5   6   8        9.86       18.30      8.50 o 
  -4   6   8      585.07      555.07     40.06 o 
  -3   6   8      521.09      492.85     20.62 o 
  -2   6   8       63.59       58.54     10.61 o 
  -1   6   8     1130.32     1183.72     35.90 o 
   0   6   8     2451.46     2472.87     59.86 o 
   1   6   8      503.19      575.04     28.74 o 
   2   6   8      129.53      131.79     13.83 o 
   3   6   8      800.04      799.08     34.76 o 
   4   6   8      430.55      429.48     23.30 o 
  -6   7   8       96.58       67.27     17.75 o 
  -5   7   8      409.34      378.58     31.68 o 
  -4   7   8      650.13      635.05     27.59 o 
  -3   7   8        9.99        9.68      8.40 o 
  -2   7   8      630.55      619.50     29.31 o 
  -1   7   8      285.59      304.25     20.71 o 
   0   7   8       73.87       66.16     15.17 o 
   1   7   8      329.85      319.89     26.81 o 
   2   7   8      305.96      382.60     33.88 o 
   3   7   8      227.66      278.27     22.12 o 
   4   7   8      174.82      206.71     33.42 o 
  -5   8   8        0.02       14.21     20.57 o 
  -4   8   8      186.94      170.09     15.89 o 
  -3   8   8      695.24      680.48     29.36 o 
  -2   8   8      263.42      216.54     18.18 o 
  -1   8   8      172.01      181.01     19.78 o 
   0   8   8      340.57      368.91     26.37 o 
   1   8   8      100.08       92.30     13.02 o 
   2   8   8        4.36       12.53     10.59 o 
   3   8   8      343.88      340.17     21.10 o 
  -4   9   8       85.07       90.57     19.77 o 
  -3   9   8       37.29       46.11     15.15 o 
  -2   9   8      877.01      909.83     36.47 o 
  -1   9   8      314.10      355.75     24.86 o 
   0   9   8       10.14       12.57      9.78 o 
   1   9   8      448.81      483.02     25.92 o 
   2   9   8      287.35      307.23     20.85 o 
  -3  10   8      300.87      309.09     29.13 o 
  -2  10   8        1.27       14.61     10.47 o 
  -1  10   8       49.35       36.23     11.23 o 
   0  10   8      205.86      183.95     18.01 o 
   1  10   8       86.64      115.60     16.86 o 
  -7   1   9       89.90      102.03     12.84 o 
  -6   1   9        3.62        5.56      6.29 o 
  -5   1   9      115.23      125.15     14.19 o 
  -4   1   9       24.03       24.79      9.95 o 
  -3   1   9       99.07      102.76     11.39 o 
  -2   1   9      134.54      135.65     20.47 o 
  -1   1   9      101.17       99.40     11.36 o 
   0   1   9       14.10       26.06     11.78 o 
   1   1   9       39.85       51.22     17.61 o 
   2   1   9      192.51      194.99     21.89 o 
   3   1   9       11.48        7.45     16.14 o 
   4   1   9        2.43        9.18     15.80 o 
   5   1   9       55.55       51.37     16.26 o 
  -7   2   9        1.81       12.31      7.79 o 
  -6   2   9       48.99       34.64     10.64 o 
  -5   2   9       52.24       63.54     11.94 o 
  -4   2   9       30.47       41.89      9.45 o 
  -3   2   9      221.14      219.45     19.91 o 
  -2   2   9        2.36       14.27     11.25 o 
  -1   2   9      497.88      500.41     23.17 o 
   0   2   9       81.71       86.24     13.37 o 
   1   2   9      531.22      507.83     32.04 o 
   2   2   9        3.76       29.89     17.66 o 
   3   2   9      214.10      217.55     22.74 o 
   4   2   9      143.07      148.23     19.20 o 
   5   2   9       16.13       28.97     13.94 o 
  -7   3   9        4.01        8.61     15.14 o 
  -6   3   9       21.39       29.84      7.57 o 
  -5   3   9      152.28      162.52     13.23 o 
  -4   3   9       34.57       39.10     10.15 o 
  -3   3   9       13.10       16.76      7.47 o 
  -2   3   9       21.13       24.60     10.14 o 
  -1   3   9      462.28      456.91     50.13 o 
   0   3   9       36.75       51.93     15.78 o 
   1   3   9        0.49       23.20     16.18 o 
   2   3   9      153.09      158.76     22.25 o 
   3   3   9        3.11        8.53     13.58 o 
   4   3   9        4.34        8.31     11.73 o 
   5   3   9       16.98       25.18     14.70 o 
  -6   4   9      126.44       99.13     11.86 o 
  -5   4   9       88.88       89.09     24.90 o 
  -4   4   9       36.27       37.48      9.25 o 
  -3   4   9      114.96      109.66     11.87 o 
  -2   4   9        3.11       19.48     10.45 o 
  -1   4   9        0.55        9.90     24.52 o 
   0   4   9      737.81      705.96     30.24 o 
   1   4   9        6.79       27.07     15.94 o 
   2   4   9        1.81       21.25     16.28 o 
   3   4   9      228.89      217.49     22.79 o 
   4   4   9      147.41      133.63     19.69 o 
  -6   5   9      102.12       74.86     18.66 o 
  -5   5   9      136.48      135.27     13.81 o 
  -4   5   9      309.57      309.03     28.76 o 
  -3   5   9       16.90       13.22     12.00 o 
  -2   5   9      456.91      455.80     25.77 o 
  -1   5   9      112.45      122.43     15.22 o 
   0   5   9       10.69       43.34     24.72 o 
   1   5   9       67.12       51.35     13.15 o 
   2   5   9      558.91      604.57     37.70 o 
   3   5   9       78.14       89.47     18.45 o 
   4   5   9       73.65       96.08     16.30 o 
  -6   6   9        7.38        7.60     18.03 o 
  -5   6   9       15.92       17.84     10.70 o 
  -4   6   9      254.62      235.22     29.70 o 
  -3   6   9      875.55      895.59     46.34 o 
  -2   6   9      139.56      145.20     16.81 o 
  -1   6   9       41.54       46.61     14.05 o 
   0   6   9       28.46       33.79     11.62 o 
   1   6   9      119.36      118.26     17.73 o 
   2   6   9        1.16       18.34     12.85 o 
   3   6   9      246.07      272.65     33.48 o 
   4   6   9       54.22       56.46     27.73 o 
  -5   7   9       76.99       68.58     18.93 o 
  -4   7   9      411.52      408.53     53.99 o 
  -3   7   9       29.30       30.30     17.70 o 
  -2   7   9      293.74      290.73     24.82 o 
  -1   7   9       89.61       87.16     13.93 o 
   0   7   9        1.12        9.26     10.61 o 
   1   7   9      106.81       99.85     47.38 o 
   2   7   9      262.09      301.99     46.14 o 
   3   7   9        2.88       12.89     12.52 o 
  -4   8   9       91.18       71.63     17.90 o 
  -3   8   9      605.03      599.72     27.58 o 
  -2   8   9       58.33       62.97     13.71 o 
  -1   8   9      369.06      389.31     32.43 o 
   0   8   9      602.79      594.59     47.15 o 
   1   8   9      543.37      553.00     29.10 o 
   2   8   9        0.25        8.10     10.01 o 
  -3   9   9       11.86        8.43      9.77 o 
  -2   9   9      371.29      439.27     26.28 o 
  -1   9   9      175.13      172.44     19.43 o 
   1   9   9      121.27      109.65     16.16 o 
  -6   0  10     1388.41     1537.94     53.02 o 
  -5   0  10      447.54      443.86     39.71 o 
  -4   0  10      165.62      158.14     21.48 o 
  -3   0  10      437.72      474.44     36.11 o 
  -2   0  10       72.22       66.51     20.91 o 
  -1   0  10      477.69      484.97     39.53 o 
   0   0  10     1170.95     1192.54     55.07 o 
   1   0  10      811.47      790.96     47.08 o 
   2   0  10       84.14      101.27     27.89 o 
   3   0  10     1466.27     1444.85     73.25 o 
   4   0  10      113.66      163.31     28.05 o 
  -6   1  10      331.73      364.97     30.54 o 
  -5   1  10     1170.96     1221.14     39.07 o 
  -4   1  10      843.64      871.24     33.57 o 
  -3   1  10        2.40       16.83     10.63 o 
  -2   1  10     2796.00     2785.32     71.24 o 
  -1   1  10      288.04      271.87     22.23 o 
   0   1  10      552.20      549.40     31.25 o 
   1   1  10     1253.23     1214.84     54.25 o 
   2   1  10     1622.29     1692.89     57.56 o 
   3   1  10      220.62      211.53     21.37 o 
   4   1  10       89.33       75.34     19.36 o 
  -6   2  10      474.58      500.06     22.77 o 
  -5   2  10       42.55       58.92     13.12 o 
  -4   2  10      922.34      931.15     46.87 o 
  -3   2  10     2501.45     2540.98     56.61 o 
  -2   2  10      177.75      192.77     18.93 o 
  -1   2  10      423.25      426.85     24.97 o 
   0   2  10     1109.35     1134.25     38.87 o 
   1   2  10      732.54      765.02     36.33 o 
   2   2  10        3.00       24.89     15.03 o 
   3   2  10     1287.99     1324.69     57.71 o 
   4   2  10      578.12      583.05     31.56 o 
  -6   3  10       40.67       43.76     17.96 o 
  -5   3  10      943.36      942.77     33.28 o 
  -4   3  10      998.10      978.28     49.04 o 
  -3   3  10       72.42      107.66     17.93 o 
  -2   3  10      978.01      966.35     52.88 o 
  -1   3  10      638.05      644.57     32.52 o 
   0   3  10       42.46       70.07     16.99 o 
   1   3  10      461.04      457.68     47.69 o 
   2   3  10     1065.99     1054.86     55.43 o 
   3   3  10       88.12       94.81     18.24 o 
   4   3  10      138.22      128.67     18.91 o 
  -6   4  10      536.68      555.46     34.98 o 
  -5   4  10        5.26        5.60      8.83 o 
  -4   4  10      681.28      673.16     37.77 o 
  -3   4  10     1258.16     1310.85     62.43 o 
  -2   4  10      106.84       84.32     14.18 o 
  -1   4  10       11.95       10.02     14.54 o 
   0   4  10     1421.38     1408.94     79.10 o 
   1   4  10      661.55      640.49     41.20 o 
   2   4  10       19.37       36.87     17.21 o 
   3   4  10      275.32      249.86     22.60 o 
   4   4  10      168.46      193.84     23.37 o 
  -5   5  10      794.29      789.36     28.57 o 
  -4   5  10      369.43      324.39     19.98 o 
  -3   5  10      250.07      219.38     19.73 o 
  -2   5  10      276.74      327.28     24.64 o 
  -1   5  10     1130.43     1201.82    101.85 o 
   0   5  10        3.38       17.06     12.80 o 
   1   5  10      521.76      574.44     37.79 o 
   2   5  10      980.72     1042.86     46.52 o 
   3   5  10       96.94       61.23     13.68 o 
  -5   6  10       20.21        5.56     11.71 o 
  -4   6  10      748.09      799.28     46.34 o 
  -3   6  10     1015.82     1061.74     39.78 o 
  -2   6  10       66.49       69.28     15.63 o 
  -1   6  10      191.59      196.60     20.37 o 
   0   6  10      882.61      924.43     39.16 o 
   1   6  10      742.68      763.83     60.20 o 
   2   6  10        0.27       18.45     13.01 o 
   3   6  10      159.30      150.52     19.43 o 
  -4   7  10      351.01      325.17     21.23 o 
  -3   7  10       71.28       33.80     15.24 o 
  -2   7  10      320.76      335.85     33.04 o 
  -1   7  10      445.81      456.10     27.69 o 
   0   7  10        3.92       17.87     12.61 o 
   1   7  10       47.59       42.74     17.22 o 
   2   7  10      187.91      188.43     22.21 o 
  -3   8  10      366.95      359.02     39.21 o 
  -2   8  10      151.39      151.36     17.83 o 
  -1   8  10       59.26       56.40     14.99 o 
   0   8  10      124.52      113.54     21.03 o 
   1   8  10      243.43      255.25     22.27 o 
  -1   9  10      443.22      421.57     28.18 o 
  -6   1  11       17.07       17.78      8.82 o 
  -5   1  11        9.96       23.24     13.72 o 
  -4   1  11      106.32       76.34     18.81 o 
  -3   1  11       52.60       60.93     14.05 o 
  -2   1  11       38.98       40.74     15.73 o 
  -1   1  11      205.70      210.94     22.12 o 
   0   1  11        0.79       11.69     16.41 o 
   1   1  11        0.68       24.73     14.20 o 
   2   1  11        0.59       17.03     14.44 o 
   3   1  11       36.34       40.71     16.84 o 
   4   1  11       16.91       10.87     16.35 o 
  -6   2  11       21.75       23.10     11.58 o 
  -5   2  11       57.21       45.66     11.18 o 
  -4   2  11        4.97        5.52      9.70 o 
  -3   2  11       14.45       23.02     12.87 o 
  -2   2  11        0.10       -1.13     11.45 o 
  -1   2  11       59.78       66.41     15.72 o 
   0   2  11       30.98       45.35     18.01 o 
   1   2  11       14.67       24.13     15.61 o 
   2   2  11       47.50       68.43     18.33 o 
   3   2  11        5.06        0.50     13.38 o 
  -6   3  11        8.86       14.30      8.02 o 
  -5   3  11       80.99       70.48     12.60 o 
  -4   3  11       95.72       91.85     15.18 o 
  -3   3  11      159.19      160.82     18.26 o 
  -2   3  11       26.70       21.30     12.60 o 
  -1   3  11      111.87      134.38     19.87 o 
   0   3  11       64.91       61.01     16.95 o 
   1   3  11      120.18      135.25     20.24 o 
   2   3  11       17.28       37.85     15.03 o 
   3   3  11        0.69       26.65     16.45 o 
  -5   4  11      165.61      164.93     16.65 o 
  -4   4  11       84.04       77.94     12.99 o 
  -3   4  11       31.16       36.51     12.42 o 
  -2   4  11        1.66       25.91     16.46 o 
  -1   4  11      222.16      211.81     22.14 o 
   0   4  11      211.34      219.04     23.80 o 
   1   4  11      387.14      383.43     27.12 o 
   2   4  11        9.58        8.17     13.53 o 
   3   4  11       48.53       54.81     15.94 o 
  -5   5  11      140.67      116.34     14.25 o 
  -4   5  11      111.84      110.82     28.85 o 
  -3   5  11       12.32       24.47     13.91 o 
  -2   5  11      268.83      282.73     33.43 o 
  -1   5  11      120.21      111.71     17.95 o 
   0   5  11       35.40       63.28     24.04 o 
   1   5  11      222.72      212.99     22.89 o 
   2   5  11      119.50      126.44     17.98 o 
  -4   6  11      153.15      215.27     74.83 o 
  -3   6  11      207.44      225.47     20.75 o 
  -2   6  11      237.10      199.12     20.53 o 
  -1   6  11      108.66      125.80     18.35 o 
   0   6  11       19.63       26.56     11.34 o 
   1   6  11       97.61       94.44     18.10 o 
   2   6  11       17.32       11.02     21.74 o 
  -3   7  11        4.88       15.50     10.11 o 
  -2   7  11      153.03      155.85     19.62 o 
  -1   7  11       44.46       61.84     15.25 o 
   0   7  11       11.01       22.94     13.71 o 
   1   7  11      130.54      109.77     21.32 o 
  -1   8  11       17.93       34.01     13.98 o 
  -5   0  12       19.42       30.41     22.19 o 
  -4   0  12       91.30      136.43     22.05 o 
  -3   0  12      293.11      248.09     30.20 o 
  -2   0  12        5.62        9.54     18.84 o 
  -1   0  12      424.09      429.79     45.84 o 
   0   0  12     1108.99     1153.02     63.59 o 
   1   0  12      664.17      689.31     59.66 o 
   2   0  12       14.33       15.60     19.97 o 
   3   0  12      503.94      413.46     41.34 o 
  -5   1  12      835.71      868.34     38.19 o 
  -4   1  12      268.57      253.24     20.82 o 
  -3   1  12       50.67       58.35     11.97 o 
  -2   1  12      678.41      714.14     48.15 o 
  -1   1  12     1663.66     1771.24     53.26 o 
   0   1  12       59.52       59.58     16.38 o 
   1   1  12      242.98      190.57     24.79 o 
   2   1  12      484.76      478.19     31.14 o 
   3   1  12       92.40       76.23     18.90 o 
  -5   2  12       18.19       27.02     10.60 o 
  -4   2  12      334.56      318.81     22.08 o 
  -3   2  12     1033.80     1071.39     40.26 o 
  -2   2  12      433.30      427.35     27.83 o 
  -1   2  12      200.41      210.55     21.25 o 
   0   2  12     1288.59     1325.70     65.35 o 
   1   2  12      450.93      458.17     31.50 o 
   2   2  12       11.96       25.62     21.82 o 
  -5   3  12      386.49      330.77     21.77 o 
  -4   3  12      323.64      346.21     26.34 o 
  -3   3  12       69.82       74.84     15.33 o 
  -2   3  12      280.14      323.91     26.63 o 
  -1   3  12     1191.38     1245.77    100.70 o 
   0   3  12        0.92       18.94     15.65 o 
   1   3  12      396.68      308.29     26.65 o 
   2   3  12      367.60      341.86     28.76 o 
  -4   4  12      487.19      434.77     34.13 o 
  -3   4  12      494.99      465.23     26.68 o 
  -2   4  12      124.10       94.71     32.88 o 
  -1   4  12        1.78       11.09     12.09 o 
   0   4  12      699.15      688.74     36.44 o 
   1   4  12      217.27      216.46     26.28 o 
   2   4  12       68.67       44.22     13.20 o 
  -4   5  12      265.26      305.87     37.09 o 
  -3   5  12       71.33       45.41     13.41 o 
  -2   5  12      216.27      211.14     23.41 o 
  -1   5  12      422.02      440.42     29.51 o 
   0   5  12       31.78       48.68     20.81 o 
   1   5  12      511.35      540.41     33.88 o 
  -3   6  12      404.94      469.66     30.85 o 
  -2   6  12      247.15      233.02     30.05 o 
  -1   6  12       14.41       15.12     11.69 o 
   0   6  12      703.93      672.53     36.20 o 
  -4   1  13       23.98       19.73     10.55 o 
  -3   1  13        0.42       13.53     11.39 o 
  -2   1  13        1.84       16.96     12.91 o 
  -1   1  13      170.52      219.47     25.79 o 
   0   1  13       26.66       30.45     17.93 o 
   1   1  13        0.27       14.07     14.92 o 
  -4   2  13        9.55       19.14     13.46 o 
  -3   2  13       49.79       67.83     23.60 o 
  -2   2  13       11.62        4.29     11.93 o 
  -1   2  13        7.05        5.73     12.37 o 
   0   2  13       93.91       79.82     16.74 o 
   1   2  13       13.57       21.55     19.79 o 
  -3   3  13       18.67       16.51     13.15 o 
  -2   3  13       19.17       17.92     14.61 o 
  -1   3  13       41.46       49.51     14.85 o 
   0   3  13       11.73       10.47     12.64 o 
   1   3  13        0.62       14.28     14.75 o 
  -3   4  13      156.87      182.64     38.88 o 
  -2   4  13       15.01        4.85     13.20 o 
  -1   4  13        0.57        4.53     12.03 o 
   0   4  13      235.13      270.23     25.11 o 
  -2   0  14      151.06      174.80     33.79 o 
  -1   0  14      382.81      339.94     44.37 o 
  -2   1  14      750.41      750.84     39.05 o 
  -1   1  14      371.77      342.91     27.17 o 
                                                 
